# Supplementary material for: Clinico‐Genetic, Imaging and Molecular Delineation of COQ8A ‐Ataxia: A Multicenter Study of 59 Patients
Source: Ann Neurol. 2020 Jun 10;88(2):251–63. doi: 10.1002/ana.25751 (PMC7877690; doi:10.1002/ana.25751)
Supplement: Supplementary file 1 — Appendix S1: Data sheet [file ANA-88--s004.xlsx]

## Sheet: DataSheet
Category	Variable
-	CENTER	Besançon	Toronto	Toronto	Erfurt	ICM Paris	ICM Paris	ICM Paris	ICM Paris	ICM Paris	NDAL/ISTANBUL	NDAL/ISTANBUL	NDAL/ISTANBUL	NDAL/ISTANBUL	NDAL/ISTANBUL	Munich	Newcastle	Newcastle	Paris Trousseau	Paris Trousseau	Paris Trousseau	Paris Trousseau	PISA	PISA	Rome - OPBG	Rome - OPBG	Rome - OPBG	Rome - OPBG	Rome - OPBG	Nijmegen	Nijmegen	Nijmegen	Strasbourg	Strasbourg	Strasbourg	Strasbourg	Strasbourg	Strasbourg	Strasbourg	Strasbourg	Strasbourg	Strasbourg	Strasbourg	Strasbourg	Tübingen	Tübingen	Tübingen	Tübingen	Tübingen
-	FAMILY NUMBER	1	2	3	4	5	6	7	8	9	10.1	10.2	11	12.1	12.2	13	14.1	14.2	15	16	17	18	19	20	21	22.1	22.2	23	24	25	26.1	26.2	27.1	27.2	28	29.1	29.2	30	31	32.1	32.2	33.1	33.2	34	35	36	37	38	39.1
Subject Identity	Local identifier of the respective subject	-	ID2017	ID2018	-	AAR-646-001	AAR-566-001	AAR-615-001	AAR-130-001	AAR-863-001	SCA1310	SCA1349	SCA1324	FA352	FA351	MUC-ADCK-1-1	HJ	PH	ACOM001	ACME002	ACFK003	ACCG004	ATA-QUINT-POLROM	ATA-RUSS-NA	ID62105336	ID03136340	ID03136341	ID01119880	ID02839785	4728174	9857637	3228827	ADCK3-1	ADCK3-1	ADCK3-2	ADCK3-5	ADCK3-5	ADCK3-6	ADCK3-7	ADCK3-8	ADCK3-8	ADCK3-9	ADCK3-9	ADCK3-10	ID27237	ID22875	ID30717	ID26316	ID21747
	Previously published	no	Chang (2018)	Chang (2018)	Horvath (2012)	Coutelier et al 2018	Mignot et al 2013	Coutelier et al 2018 (only genetic)	no	no	no	no	no	no	no	no	Horvath et al. JNNP 2011	Horvath et al. JNNP 2011	No	no	Mallaret et al. 2016	No	no	no	no	no	no	no	no	no	no	no	Mignot 2013 (#1)	yes	Mignot 2013 (#3)	Mignot 2013 (#5)	Mignot 2013 (#6)	Mignot 2013 (#10)	Mignot 2013 (#7)	Mignot 2013 (#8)	Mignot 2013 (#9)	Mignot 2013 (#13)	Mignot 2013 (#14)	Mignot 2013 (#12)	no	no	no	no	no
Demographics	Current age (by March 1st 2018)	35	32	56	56	26	50	44	38	45	12	6	18	37	25	69	53	58	16	17	21	26	9	53	13	10	7	24	death at 17 y (current 20)	69	46	40	36	30	32	44	39	20	11	40	36	26	24	27	19	19	9	16	23
	Sex	0	1	0	0	0	1	1	0	1	1	1	0	0	1	0	0	1	0	1	1	0	0	1	0	1	1	0	0	0	0	0	1	0	1	0	1	0	0	0	0	0	0	1	1	0	1	0	0
	Ethnicity	French	Italian	Ashkenazi Jewish	German	French	Portuguese	French	Portugese	Portugal	Turkish	Turkish	Turkish	Turkish	Turkish	German	British	British	Turkish	Italian	French	french	Italian	Italian	Italian	Italian	Italian	Italian	Italian	Dutch	Dutch	Dutch	Morocco	Morocco	French	French	French	Brazil	Tunisia	Brazil	Brazil	French	French	French	Portugese	Romanian	Turkish	Italian/German	Turkish
Genetics	Consanguinity	0	0	0	0	0	0	0	unknown	0	1	1	1	1	1	0	0	0	1	0	0	0	0	1	0	0	0	0		1	1	1	1	1	unknown	unknown	unknown	unknown	unknown	unknown	unknown	unknwon	unknwon	unknown	1	0	1	0	1
	Mutation 1 (base)	C.444delC	c.901C>T	c.1749_1751delCAC	c.911C>T	c.811C>T	c.1358delT	c.911C>T	c.125deIC	c.1015G>A	c.1009G>A	c.1009G>A	c.1013C>T	c.248T insertion	c.248T insertion	c.1750_1752delACC	c.811C>T	c.811C>T	c.1440delinsTT	c.500_521delinsTTG	c.895C>T	c.811c>T	c.589-3C>G	c.1042C>T	c.901C>T	c.901C>T	c.901C>T	c.1042C > T	c.901C>T	c.1702G>T	c.1665G>A	c.1665G>A	c.1844G>A	c.1844G>A	c.1523T>C	c.895C>T	c.895C>T	c.1081-1_1082dupGTA	811C>T	c.589-3C>G	c.589-3C>G	c.636C>T (637?)	c.636C>T (637?)	c.815G>A	c.500_521del22insTTG	c.620C>T	c.248dup	c.798_823dup	c.802T>C
	Mutation 2 (base)	C.1012G>A	c.1399-3_1408del	c.1532C>T	c.911C>T	c.1460C>G	c.895C>T	c.911C>T	c.148C>T	c.1081-1_1082dup	c.1009G>A	c.1009G>A	c.1013C>T	c.248T insertion	c.248T insertion	c.1012G>A (VUS)	c.911G>A	c.911G>A	c.1440delinsTT	c.1042C>T	c.1651G>A	c.1460C>G	c.1844G>A	c.1042C>T	c.589-3C>G ( splice)	c.1331_1332insCACAG	c.1331_1332insCACAG	c.1042C > T	c.901C>T	c.1702G>T	c.1665G>A	c.1665G>A	c.1844G>A	c.1844G>A	c.1523T>C	1228C>T	1228C>T	c.1081-1_1082dupGTA	811C>T	c.589-3C>G	c.589-3C>G	c.815G>T	c.815G>T	c.1812_1813insG	c.500_521del22insTTG	c.620C>T	c.248dup	c.1205T>C	c.802T>C
	Mutation 1 (protein)	p.Asn148X	p.Arg301Trp	p.Thr584del	p.A304V	p.Arg271Cys	p.Leu453ArgfsX24	p.Ala304Val	p.A42fs	p.Ala339Thr	p.Ala337Thr	p.Ala337Thr	p.Ala338Val	p.Val83	p.Val83	p.Thr584del	p.Arg271Cys	p.Arg271Cys	p.Glu481*	p.Gln167Leufs*36	p.Arg299Trp	p.Arg271Cys	not applicable	p.R348*	p.R301W	p.R301W	p.R301W	p.R348X	p.R301W	p.(Glu568*)	p.(Met555Ile	p.(Met555Ile	p.Gly615Asp	p.Gly615Asp	p.Phe508Ser	p.Arg299Trp	p.Arg299Trp	p.Gln360_Tyr361insX	p.Arg271Cys	p.Leu197Valfs*63	p.Leu197Valfs*63	p.Arg213Trp	p.Arg213Trp	p.Gly272Asp	p.Gln167Leufs	p.Pro207Leu	p.His85Alsafs*42	p.Leu275Argfs*16	p.Cys268Arg
	Mutation 2 (protein)	p.Ala338Thr	-	p.Thr511Met	p.A304V	P.Thr487Arg	p.Arg299Trp	p.Ala304Val	p.Q50X	p.Tyr361	p.Ala337Thr	p.Ala337Thr	p.Ala338Val	p.Val83	p.Val83	p.Ala338Thr	p.Ala304Thr	p.Ala304Thr	p.Glu481*	p.Arg348*	p.Glu551Lys	p.Thr487Arg	p.G615D	p.R348*	nd	p.Glu446AlafsTer33	p.Glu446AlafsTer33	p.R348X	p.R301W	p.(Glu568*)	p.(Met555Ile	p.(Met555Ile	p.Gly615Asp	p.Gly615Asp	p.Phe508Ser	p.Arg410X	p.Arg410X	p.Gln360_Tyr361insX	p.Arg271Cys	p.Leu197Valfs*63	p.Leu197Valfs*63	p.Gly272Val	p.Gly272Val	p.Glu605Glyfs	p.Gln167Leufs	p.Pro207Leu	p.His85Alsafs*42	p.Leu402Pro	p.Cys268Arg
	transcript	ENST00000366777_1	NM_020247	NM_020247		NM_020247	MISSING transcript	NM_020247	NM_020247	NM_020247.4	NM_020247	NM_020247	NM_020247	NM_020247	NM_020247	NM_020247.4	ENST366777.3	ENST366777.3	NM_020247.4	NM_020247.4	NM_020247.4	NM_020247.4	NM_020247.4	NM_020247.4	NM_020247.4	NM_020247.4	NM_020247.4	NM_020247.4	NM_020247.4	NM_020247.4	NM_020247.4	NM_020247.4													NM_020247.4	ENST00000366777	NM_020247.4	ENST366777.3	NM_020247
	Mutation 1 (type)	frameshift	missense	in-frame deletion	missense	missense	frameshift	missense	frameshift		missense	missense	missense	frameshift	frameshift	3 bp deletion (class 5)	missense	missense	frameshift/nonsense	Nonsense	Missense	Missense	splicing defect- unstable transcript	nonsense	missense	missense	missense	stop	missense	nonsense	missense	missense	missense	missense	missense	missense	missense		missense	frameshift	frameshift			missense	frameshift	missense		frameshift
	Mutation 2 (type)	missense	frameshift	missense	missense	missense	missense	missence	nonsense		missense	missense	missense	frameshift	frameshift	missense VUS (class 3)	missense	missense	frameshift/nonsense	frameshift	Missense	Missense	missense	nonsense	splice	frameshift	frameshift	stop	missense	nonsense	missense	missense	missense	missense	missense	frameshift	frameshift		missense	frameshift	frameshift			frameshift	frameshift	missense		missense
	Additional variants in other possibly disease-affecting genes	-	-	-	-	-	-	-	-		-	-	-	-	-	DARS2 (class 5, but only one heterozygous mutation)							c.2260G>A/p.G754S (PLA2G6); c.980A>G/p.Y327C (ANO10)	c.208A>G/p.I70V (SETX)	-	-	-	-	-				-	-	/	/	/	/	/	/	/		/	/	-	-		-	-
	genetic sequencing	WES	WES	NGS panel	Sanger	NGS Panel	Sanger	NGS Panel	exome targeted capture sequencing	NGS Panel	WES	Sanger	WES	WES	WES	ataxia panel Tübingen (pat. ID 132616)	Sanger sequencing	Sanger sequencing	NGS panel, Sanger confirmation	NGS panel, Sanger confirmation	NGS panel, Sanger confirmation	NGS panel, Sanger confirmation	NGS panel	NGS panel	NGS panel	NGS panel	NGS panel	Sanger	NGS panel	Sanger	WES	Sanger	Sanger	Sanger	Sanger	Sanger	Sanger	Sanger	Sanger	Sanger	Sanger	Sanger	Sanger	Sanger	NGS panel	NGS panel	NGS Panel	WES	WES
	location in trans/biallelic location proven (e.g. >=1 parent tested or via bam files)		1	0	1	1	0	0	1	0	1	1	1			0	no	no	1	0	0	0	1		0	0	0	0	0	SNP array had shown homozygous area on 1q41q43	affected sister (with same homozygous variant), carriership was proven for the two parents		0	0	0	0	0	0	0	0	0	0	0	0	0	0		0	0
Phenotype by history (patient, parents or clinicians)	Age at onset of first symptoms	12	11	10	27	3	15	10	unknown	42	6	2	13	8	16	6	15	45	1	1	4	6	2	25	2	3	2	10	8	6	11	1	3	7	6	4	4	2	2	19	19	2	2	3	1	11	3	6	6
	First symptoms at onset of disease	writing dyscomfort	Appendicular ataxia and right hand dystonia	gait ataxia	Epilepsy with GTCS and myoclonic seizures, each preceded by visual auras and migraine	unsteadiness with falls in early childhood	unsteadiness, postural head (painful) and upper limbs tremor	difficultys at writing and tremor right upper limb and difficulties at riding the bike without unsteadyness at walking	writing difficulties, tremor of the left hand	stroke like episode with: visual disturbance (HLH left side, optic ataxia,simultagnosia), headache, nausea/vomiting, during hospitalisation within several days: ataxia	impairment of balance and in hand skills	stuttering and impairment of speech	fatigue, myoclonous, hand tremor, truncal tremor and dysarthria	tremor	impairment of balance, tremor	impairment of balance and coordination	clumsiness, altered hand writing	epilepsy	hypotonia, psychomotor retardation	unsteady gait	slowness, falls, change in voice	unsteady gait	clumpsy, unsteady gait	usteady gait	unbalance and falls	unbalance and falls	incoordination	epilepsy	seizures	gait and balance difficulties	cycling difficulties (exercise intolerance)	gait/balance difficulties	ataxia	ataxia	slow writing, dystonia ? dysgraphism ?	ataxia+dysgraphism	dysgraphism, ataxia	action tremor	intellectual deficiency	cerebellar ataxia	cerebellar ataxia	delayed psychomotor acquisitions, clumsy hands, falls	delayed psychomotor acquisitions, clumsy hands, falls	exercise intolerance	delayed language development	jerks and impaired coordination of arms	ataxia	impairment of balance and coordination	mental slowing
	Cardinal symptoms at the time of clinical diagnosis (by physician)	focal dystonia (right writer's cramp) + mild cerebellar dysarthria	Action tremor, appendicular ataxia, mild to moderate dystonia of all limbs	Severe gait ataxia, falls, dysarthria	Epilepsy	impairment of balance and fine motor function	tremor, initially diagnosed as myoclonus (initial suspicion of myoclonus epilepsia),unsteadiness	dystonic tremor upper limbs, voice modification suggestif of dystonia, absence of pyramidal sign	dystonic tremor	HLH	impairment of balance, distonia and cerebellar ataxia	impairment of speech	impairment in speech and walking, truncal tremor	mild dysarthria, ataxia	apendicular and truncal ataxia, dysarthria, impaired fine motor skills	ataxia of stance and gait, limb ataxia, impairment of fine motor function	jerky, irregular tremor, mild dysarthria, balance impairment	epilepsy, mild ataxia, tremor	"congenital ataxia", motor retardation, cognitive impairment	ataxia	ataxia, dysarthria	ataxia	gait ataxia	gait ataxia	ataxia	ataxia	developmental retardation and ataxia	epelepsy, ataxia	untreatable seizures	gait and balance difficulties, hand tremors	ataxia, excercise intolerance, and cognitive complaints	coordination difficulties	cerebellar ataxia	cerebellar ataxia	cerebellar ataxia	cerebellar ataxia	cerebellar ataxia	cerebellar ataxia	intellectual deficiency, seizures	cerebellar ataxia	cerebellar ataxia	cerebellar ataxia and intellectual deficiency	unclear: psychomotor delay then association with cerebellar signs	cerebellar ataxia	developmental delay	predominant tremor/myoclonus, mild cerebellar ataxia	gait ataxia	impairment of balance + fine motor function, choreatiform dyskinesia	mental slowing, ataxia, epilepsy
Pediatric	Intrauterine growth retardation	0	0	0	0	0	unknown	no	unknown	unknown	0	0	0	0	0	0	no	0	0	1	0	0	0	0	0	0	0	no	0	unknown	unknown	unknown	unknown	unknown	unknown	unknown	unknown	unknown	unknown	unknown	unknown	unknown	unknown	unknown	0	unknown	0	0	unknown
	Neonatal abnormalities	0	two weeks premature, jaundice	0	0	0	unknown	0	unknown	unknown	0	0	0	0	0	0	0	0	unknown	0	0	macrosomia	hypotonia	0	0	0	yes, respirastory distress	no	no	unknown	unknown	unknown	unknown	unknown	unknown	unknown	unknown	unknown	unknown	unknown	unknown	unknown	unknown	unknown	0	unknown	0	0	unknown
	Motor retardation	0	0	mild difficulties compared to peers, able to iceskate	0	0	0	0	unknown	0	impairment in walking, although still walking without support	0	impairment in walking	0	0	0	0	0	able to sit up at 11 months, able to walk independantly at 21 months	0	0	0	yes. motor milestones delay	0	0	0	yes, delayed motor milestones	0	0	0	0	delayed motor milestones	unknown	unknown	0	marked writing difficulties	0	0	unknown	unknown	unknown	walked at 24 months, delayed psychomotor acquisitions, clumsy hands, falls	walked at 18-20 months	0	walking age 13mo, but falls in kindergarden	0	mild (unaided walking age 24 months)	relatively delayed compared to peers, but walking or cycling at normal age	unknown
	Cognitive retardation	0	0	0	0	0	yes (difficulties in school, no school degree)	0	unknown	0	0	0	0	0	0	0	0	0	yes, mild intellectual deficiency	0	0	0	0	0	yes, mild	yes, mild	yes, delayet cognitive -speech milestones	0	0	0	0	0	0	0	0	0	possible: educational difficulties related to dysgraphism, visuo-spatial problems and comprehension difficulties	0	yes	unknown	mild	yes	0	0	delayed language development, learning difficulties	0	0	0	1
	Regresssion in development	0	0	0	0	0	0	0	unknown	0	0	0	0	0	0	0	0	0	0	0	yes worsening at 4-5 years old, then slight improvement; stable at 14 years old	0	0	0	0	0	0	0	0	0	0	0	0	0	0	0	0	0	yes	0	unknown	unknown	unknown	0	0	0	0	0	unknown
Ataxia	Impaired fine motor skills	1	1	1	1	1	1	1	1	1	1	0	1	1	1	1	1	1	1	1	1	1	0	1	1	1	1	1	1	1	1	1	1	1	1	1	1	1	unknown	1	1	1	1	1	1	1	1	1	1
	> Onset:	12	15	38	27	8	15	unknown	unknown	42	6	-	13	27	16	6	15	52	2	2	4	childhood	-	45	2	3	2	13	10	childhood	37	unknown	3	7	6	4	4	2	unknown	19	19	9	9	7	5	11	3	6	childhood
	Impaired balance and gait	1	0	1	0	1	1	1	1	1	1	0	1	1	1	1	1	1	1	1	1	1	1	1	1	1	1	1	1	1	1	1	1	1	1	1	1	1	unknown	1	1	1	1	1	1	1	1	1	1
	> Onset:	33	-	10	-	3	15	unknown	unknown	42	6	-	13	27	16	6	18	52	2	2	4	6	3	25	2	3	2	13	10	6	44	6	3	7	6	4	4	2	unknown	19	19	9	9	7	5	15	2	6	6
	Dysarthria	1	0	1	1	1	1	1	0	0	0	1	1	1	1	0	1	1	1	1	1	1	1	1	1	1	1	0	1	1	1	1	unknown	1	unknown	unknown	unknown	unknown	unknown	unknown	unknown	unknown	unknown	unknown	0	1	1	0	0
	> Onset:	18	-	38	27	6	unknown	unknown	-	-	-	2	13	28	16	-	18	52	childhood	2	4	childhood	2	30	2	3	2	-	15	childhood	44	2	unknown	7	unknown	unknown	unknown	unknown	unknown	unknown	unknown	unknown	unknown	unknown	-	15	4	-	-
Non-Ataxia	Hyperkinetic movement abormalities	focal dystonia (right writer's cramp)	cerebellar tremor and dystonia	0	0	0	transient myoclonus / action intention tremor at 15	dystonic tremor	dystonic tremor	0	dystonia	0	myoclonia	0	involuntary jerky movements of abdomen muscle	0	tremor at age 15	mild tremor	0	0	0	0	0	tremor	0	0	0	0	0	0	0	yes, myoclonus arms	action (intention) tremor	unknown	myoclonus and mild cervical dystonia	0	0	transient hands chorea as she was 5 to 7 years	yes, myoclonus, chorea, dystonia, intention tremor	unknown	unknown	0	unknown	myoclonus at age 7	unknown	arm jerks at age 11	0	tremor when tired, choreatiform dyskinesia, left-sided predominance at age 11	0
	> Onset	12	11				15	10	unknown		6		13		unknown		15	unknown						unknown								unknown	unknown		6			5	unknown					7		11		11
	Other motor abnormalities																					slight spastic symptoms		spasticity						yes, spastic hypertonia of limbs (establised at age 61 years)															hypomimia (age 7 years)
	Muscle weakness	0	0	0	0	0	0	0	0	yes (42)	0	0	facial weakness like hypomimia age 12, extremity muscle weakness (4/5) 11 years	0	0	0	0	0	mild, improvement with Coenryme Q10 therapy	0	0	0	unknown	unknown	0	0	0	0	0	0	yes, at examination age 44	yes	0	0	0	0	0	0	unknown	unknown	unknown	unknown	0	unknown	facial weakness (signe de cils sign)	0	0	0	0
	> Onset									42			12						unknown												44														7
	Exercise intolerance	0	0	0	unknown	yes	0	0	unknown	yes	0	0	yes,nearly two years at age 11-12	17-18	12-13	yes, AoO unknown	mild fatigability	mild	0	0	0	0	unknown	unknown	0	0	0	0	0	0	yes, at 11-12 years	0	0	yes	0	0	0	0	unknown	unknown	unknown	0	0	yes	0	0	0	0	unknown
	> Onset					unknown				unknown			11	17	12	unknown	unknown	unknown													11			unknown										unknown
	Respitatory dysfunction	0	0	0	0	0	0	0	0	0	0	0	0	0	0	0	0	0	0	0	0	0	0	0	0	0	0	0	0	0	0	0	0	0	0	0	0	0	unknown	unknown	unknown	0	0	0	0	0	0	0	0
	Seizures	0	0	0	1	1	0	0	0	0	0	0	0	0	0	0	0	1	0	0	1	1	0	0	1	0	0	1	1	0	0	0	1	0	0	1	1	0	1	0	1	1	0	1	0	0	0	0	1
	> Onset of seizures:	-	-	-	unknown	16	-	-	-	-	-	-	-	-	-	-	-	45	-	-	11	16	-	-	unknown	-	-	unknown	8	-	-	-	unknown	-	-	19	20	-	unknown	-	unknown	10	-	3	-	-	-	-	15
	> Semiology of seizures:	-	-	-	GTCS and myoclonic seizures	grand mal, absence of febrile convulsions, occipital lobe epilepsia: coloured yellow flash lights in the form of circles for 5-10 seconds, clusterd per day 1-3 every second day, onset: 25 , no headache, no autonomic system involvment, no scotoma	-	-	-	-	-	-	-	-	-	-	-	grand mal seizures, myoclonic jerks	-	-	generalized tonico-clonic seizures	generalized tonico-clonic seizures (16 and 20 years), occipital seizures (26 years)	-	-	generalized	-	-	partial s	generalized seizures	-	-	-	Partial, Temporal, transient, antiepileptic drug withdrawn	-	-	tonic clonic generalised seizures	tonic clonic generalized seizures	-	severe condition	-	unknown	onset 10y, AED during 2y, generalized seizure (at onset) then left-sided motor status epilepticus (relapse) then (after stroke-like) partial motor clonic or myoclonic seizures	-	generalized	-	-	-	-	generalized tonic-clonic
	Behavioral abnormalizies	0	0	Depression, 48	depression	0	0	0	0	0	0	0	0	0	0	Z.n. Anpassungsstörung mit suizidalem Syndrom (08/2013) at age 65	anxiety, mild bradyphrenia at age 46	0	0	0	0	0	0	0	0	0	0	0	0	yes, anxiety / depression (at age 60 years)	0	0	0	0	0	0	0	0	unknown	yes, psychotic troubles	yes, psychotic troubles	0	0	0	-	-	0	0	0
	> Onset			48	unknown											65	46													60										unknown	unknown
	Bladder dysfunction / incontinence	0	0	0	between 43 and 50	0	mild urinary urgency - age?	0	unknown	0	urinary incontinence untill 11 years of age	0	0	0	0	0	0	0	0	0	0	0	0	0	0	0	0	0	0	0	0	stress incontinence	0	0	0	0	0	0	unknown	unknown	unknown	0	0	0	0	0	0	0	0
	Dysphagia	0	0	mild, no choking episodes	0	yes (very mild, with liquids at 26)	0	0	0	0	0	0	0	0	0	0	18	0	0	0	0	yes, subtle (26 years)	0	0	0	0	0	0	0	0	0	0	0	0	0	0	0	0	unknown	unknown	unknown	0	0	0	0	yes, age 18	0	0	0
	> Onset			unknown		26																26																								18
Review of Systems	Retinitis pigmentosa	0	0	0	unknown	unknown	0	unknown	unknown	unknown	0	0	0	0	0	0	0	unknown	0	0	0	unknown	0	0	0	0	0	0	0	0	0	0	0	0	0	0	0	0	unknown	unknown	unknown	0	0	0	0	0	0	0	0
	Optic atrophy	0	0	0	unknown	unknown	unknown	unknown	unknown	unknown	0	0	0	0	0	0	0	unknown	0	0	0	0	0	0	0	0	0	0	0	0	0	0	0	0	0	0	0	0	unknown	unknown	unknown	0	0	0	0	0	0	0	0
	Cataract	0	0	0	cataract surgery age 37	unknown	unknown	0	unknown	unknown	0	0	0	0	0	1	0	unknown	0	0	0	0	0	0	0	0	0	0	0	0	0	0	0	0	0	0	0	0	unknown	unknown	unknown	0	0	0	0	0	0	0	0
	Hearing loss	0	0	0	0	0	0	0	0	yes (42) left side	0	0	0	0	0	0	0	unknown	yes, age ? (before 5 years)	0	0	0	0	0	0	0	0	0	0	0	0	0	0	0	0	0	yes	0	unknown	unknown	unknown	0	0	0	0	0	0	0	0
	> Onset									42									5																		unknown
	Cardiomyopathy	0	0	0	0	0	0	brugada syndrome, pacemaker at the age of 35	unknown	0	0	0	0	0	0	0	0	0	0	0	0	0	0	0	0	0	0	0	yes, dilatative cardiomyopathy as cause of death	0	0	0	0	0	0	0	0	0	unknown	unknown	unknown	0	0	0	0	0	0	0	0
	Diabetes mellitus	0	0	yes, 41	0	0	0	0	0	0	0	0	0	0	0	0	0	0	0	0	0	0	0	0	0	0	0	0	0	0	0	0	0	0	0	0	0	0	unknown	unknown	unknown	0	0	0	0	0	0	0	0
	Migraine	0	0	yes, 28	0	yes (without aura), onset at 15 years	unknown	unknown	unknown	yes (42)	0	0	0	0	0	0	15	unknown	0	0	0	0	0	0	0	0	0	0	0	0	0	0	0	0	0	yes	0	0	unknown	unknown	unknown	0	0	0	0	0	0	0	0
	Gastrointestinal	0	0	yes, GERD 38	0	0	0	0	0	0	0	0	0	0	0	0	0	0	0	0	0	0	0	0	0	0	0	0	0	0	0	0	0	0	0	0	0	0	unknown	unknown	unknown	0	0	0	0	0	0	0	0
	Renal	0	0	yes, lithiasis 54	0	0	0	0	0	0	0	0	0	0	0	0	0	0	0	0	0	0	0	0	0	0	0	0	0	0	0	0	0	0	0	0	0	0	unknown	unknown	unknown	0	0	0	0	0	0	0	0
	Dysmorphic features	0	0	0	0	0	0	0	0	0	0	0	0	0	0	0	0	0	0	0	0	0	0	0	0	0	0	0	0	0	0	0	0	0	0	0	0	0	unknown	unknown	unknown	0	0	0	0	0	0	0	0
Other	Other observed feature(s)	-	-	-	intermittient millisecond visual impairment (flashes, image like pixels, no processing)	-	at the age of of 35, intermittent left shoulder pain for 5 years, normal x ray and ultrasound, 46 left infrascapular pain for 6 weeks followed by accentuation of tremor	-	ocular telangiectasia	-	disability in looking up	-	-	-	-	-	-	-	-	congenital glabellar angioma	-	stroke-likes episodes	-	-	-	-	-	-	-	-	-	-	-	-	-	congenital strabismus / amblyopia, persistent visual impairment following stroke-like episodes	-	-	-	-	-	-	-	-	Lipoma DD Hyperkeratosis of lateral ankle	irregular ovulatory cycle	-	-	-
Phenotype at last examination	Age at last examination	35	31	56	56	26	47	44	38	45	12	6	16	37	25	69	52	55	14	8	14	25	9	53	13	10	7	25	17	69	45	32	29	24	27	38	34	15	5	34	31	21	15	20	19	18	8	16	17
	Size	169.5	170	-	161	1.76	unknown	unknown	unknown	170	148	118.5	163	164	185	162	170	n.d.	160	121	138	unknown	unknown	unknown	157	121	109	165	165			153	unknown	unknown	unknown	unknown	unknown	unknown	unknown	unknown	unknown	unknown	unknown	unknown	169 (158, < P3 at age 17)	153	143	155	180
	Weight	60	63	-	55	65	unknown	unknown	unknown	68	34.2	18.5	51	55	90	79	75	n.d.	52	29	29	unknown	unknown	unknown	59	25	19	60	62			75	unknown	unknown	unknown	unknown	unknown	unknown	unknown	unknown	unknown	unknown	unknown	unknown	64	40	39	48	70
Ataxia	Cerebellar ataxia	1	1	1	1	1	1	1	1	1	1	1	1	1	1	1	1	1	1	1	1	1	1	1	1	1	1	1	1	1	1	1	1	1	1	1	1	1	unknown	1	1	1	1	1	1	1	1	1	1
Non-Ataxia	Intellectual disability (=cognitive impairment)	0	0	0	0	0	mild (no high school degree) (VIQ 85, PIQ 79, FSIQ 80)	0	0	mild	mild	mild	mild (high scholl) performance was gradually decreasing until startin koenzim q 10	0	0	0	very mild bradyphrenia	0	mild	0	0	0	0	mild	mild	mild	severe speech delay	mild	mild	mild	no (normal high school), but has cognitive complaints currently (mainly planning)	Mild, low level high school, currently memory/concentration difficulties	0	0	0 (VIQ 103, PIQ 89, FSIQ 80)	0	possible, educational difficulties related to dysgraphism, visual-spatial problems and comprehension difficulties	0	severe	0	mild	mild (FSIQ 70 at 10y, deteriorated after the stroke-like episode at 14y)	0	0	moderate (7 yrs of regular school, then special needs school)	0	0	mild (high school -> lower school), IQ 89	mild
	Ocular signs	mild saccadic pursuit	0	Fragmented smooth pursuit, hypermetric saccades in all directions, rare square wave jerks, no nystagmus	0	saccadic pursuit	saccadic pursuit	0	ocular motor apraxia	saccadic pursuit, hypometric saccades	0	0	0	gaze evoked nystagmus	slow horizontal saccades	saccadic pursuit, hypermetric saccades	slow saccades, saccadic pursuits	0	nystagmus	0	0	slow horizontal saccades	0	0	fragmented saccades with hypometria	fragmented saccades with hypometria	fragmented and slow saccades with hypometria	0	0	jerky pursuit, slow and hypermetric saccades	minimal ocular dysmetria	0	Saccadic pursuit	saccadic pursuit	saccadic pursuit	saccadic pursuit	saccadic pursuit, nystagmus	0	unknown	0	nystagmus	nystagmus	0	saccadic pursuit	saccadic pursuit, impaired fixation and vertical upward gaze, vertical multistep saccades, hypermetric horizontal saccades	mild slowing of vertical saccades	0	gaze nystagm, saccadic pursuit, slow saccades	unknown
	> cerebellar	1	0	1	0	1	1	0	0	1	0	0	0	1	0	1	1	0	1	0	0	0	0	0	1	1	1	0	0	1	1	0	1	1	1	1	1	0	unknown	0	1	1	0	1	1	0	0	1	unknown
	> non-cerebellar	0	0	0	0	0	0	0	1	0	0	0	0	0	1	0	1	0	0	0	0	1	0	0	0	0	1	0	0	1	0	0	0	0	0	0	0	0	unknown	0	0	0	0	0	1	1	0	1	unknown
	> slow saccades	0	0	0	0	0	0	0	0	0	0	0	0	0	1	0	1	0	0	0	0	1	0	0	0	0	1	0	0	1	0	0	0	0	0	0	0	0	unknown	0	0	0	0	0	0	1	0	1	unknown
	> oculomotor apraxia	0	0	0	0	0	0	0	1	0	0	0	0	0	0	0	0	0	0	0	0	0	0	0	0	0	0	0	0	0	0	0	0	0	0	0	0	0	unknown	0	0	0	0	0	0	0	0	0	unknown
	> gaze palsy	0	0	0	0	0	0	0	0	0	0	0	0	0	0	0	0	0	0	0	0	0	0	0	0	0	0	0	0	0	0	0	0	0	0	0	0	0	unknown	0	0	0	0	0	1	0	0	0	unknown
	Ptosis	0	0	0	0	0	1	0	0	0	0	0	0	0	1	1	0	0	0	0	0	0	0	0	0	0	0	0	unknown	0	0	0	unknown	unknown	0	0	0	0	unknown	unknown	unknown	0	0	unknown	0	0	0	0	0
	Myoclonus	0	0	0	1	0	1	0	0	0	0	0	1	0	1	0	unknown	1	0	0	0	0	0	0	0	0	0	0	1	0	0	1	0	0	1	0	0	0	1	unknown	unknown	1	1	1	1	1	0	1	0
	Description of myoclonus	-	-	-	unspecied, spontaneous remission, BUT also myoclonic seizures	-	transient	-	-		-	-	irregular myoclonus head and trunk	-	involuntary jerky movements of abdomen muscle	n/a		myclonus on hands					0	0					generalized myoclonus			action, arms	NA	/	neck	/	/	/	/	unknown	unknown	during and after the stroke-like episode	/	/	proximal myoclonus of arms and legs plus distal polyminimyoclonus/chorea	irregular myoclonus of head and trunk, mild myoclonus of limbs (arms > legs)	-	myoclonus of tongue	-
	Tremor	1	1	1	1	0	1	1	1	0	1	0	1	1	1	1	1	1	1	1	1	1	0	1	0	1	0	0	1	0	0	1	1	unknown	1	1	1	1	1	unknown	unknown	1	1	unknown	0	1	0	1	0
	Description of tremor	head tremor	minimal postural and action tremor of the upper extremities R>L	mild to moderate intention tremor of the upper extremities	postural and head tremor, spontaneous remission	-	mild postural jerky head tremor mainly touching M.splenius and M. sternocleidomastoideus and upper limbs, electrophysiological investigation of the tremor (upper limbs) at the age of 44: 6 Hz, postural and action tremor, without dystonique or myoclonic elements; and intention tremor	postural tremor upper limbs (electrophysiological investigation of the tremor (upper limbs) suggestive of dystonic tremor)	dystonic tremor left upper limb		intention tremor	-	postural tremor,intention tremor,tremolous voice	intention tremor	intention tremor	intention	tremor of head, intention tremor	tremor of head, intention tremor	intention tremor	intention tremor (improvement)	intention tremor (less important than a few years ago)	unknown	0	intention tremor		intentional, mild, bilateral			intention tremor			intention tremor hands	cerebellar Intention tremor	/	intention tremor	intention tremor	intention tremor	intention tremor	intention tremor	unknown	unknown	intention tremor	intention tremor		-	postural tremor, tremolous voice, intention tremor	-	tremor of face and tongue, intention tremor	-
	Tendon reflexes	normal	normal	normal, except absent ankle	brisk in LL with ankle clonus	increased patellar, increased ankle	diffused patellar, absent upper limb reflexes, normal adductor and ankle	normal	unknown	normal	normal	normal	normal	normal	increased patellar	normal UE, absent LE	normal	normal	slightly increased	normal	increased patellar, reduced ankle	increased	normal	increased patellar	reduced at 4 limbs	reduced at 4 limbs	normal	normal	normal	generally increased	normal	normal	normal	normal	normal	normal	normal	normal	brisk + spasticity	normal	normal	normal	normal	brisk	normal	normal	absent PSR and BSR, ASR unter Bahnung erhältlich	normal	unknown
Muscle	UL proximal weakness	0	0	0	0	0	0	0	0	0	0	0	4	0	0	0	0	0	0	0	0	0	0	4	0	0	0	0	0	0	0	0	0	0	0	0	0	0	unknown	unknown	unknown	unknown	unknown	unknown	0	0	0	0	0
	UL distal weakness	0	0	0	0	0	0	0	0	0	0	0	0	0	0	0	0	0	0	0	0	0	0	4	0	0	0	0	0	0	0	0	0	0	0	0	0	0	unknown	unknown	unknown	unknown	unknown	unknown	0	0	0	0	0
	LL proximal weakness	0	0	0	0	4	0	0	0	0	0	0	4	0	0	0	0	0	0	0	0	4	0	3	0	0	0	0	0	0	0	4	0	0	0	0	0	0	unknown	unknown	unknown	unknown	unknown	unknown	0	0	0	0	0
	LL distal weakness	0	0	0	0	0	0	0	0	0	0	0	0	0	0	0	0	0	0	0	0	0	4	3	0	0	0	0	0	0	0	0	0	0	0	0	0	0	unknown	unknown	unknown	unknown	unknown	unknown	0	0	0	0	0
Pyramidal Signs	Spasticity UL	0	0	0	0	0	0	0	0	0	0	0	0	0	0	0	0	0	0	0	0	0	0	0	0	0	0	0	0	0	0	0	0	0	0	0	0	0	unknown	unknown	unknown	0	0	unknown	0	0	0	0	0
	Spasticity LL	0	0	0	0	0	0	0	0	0	0	0	0	0	0	0	0	0	1	0	0	1	0	1	0	0	0	0	0	1	0	0	0	0	0	0	0	0	unknown	unknown	unknown	0	0	unknown	0	0	0	0	0
	Extensor plantar	0	0	0	0	1	0	0	unknown	0	0	0	0	0	0	0	0	0	0	0	0	1	0	0	0	0	0	0	0	0	0	0	0	0	0	0	0	0	1	0	0	0	0	1	0	0	0	0	0
Extrapyramidal	Hypokinesia/bradykinesia	0	0	0	1	0	1	0	0	0	1	0	1	0	0	0	1	0	0	0	0	0	0	0	0	0	0	0	0	0	0	0	1	0	0	0	0	0	unknown	unknown	unknown	0	0	0	1	0	0	0	0
	Description of hypokinesia/bradykinesia	0	0	0	bradykinesia in finger tapping	-	no details	-	-		hypokinetic gait	-	hypomimia	-	-	0	hypokinetic gait, very mild bradykinesia	hypokinetic gait					0	0				no	0		0		unknown	0	no	no	/	/	/	unknown	unknown	/	/	/	hypomimia	-	-	-	-
	Dystonia	1	1	0	0	1	0	0	1	0	0	0	0	0	0	0	1	0	0	0	0	0	1	1	0	0	0	0	0	1	0	1	0	0	1	1	1	0	1	unknown	unknown	1	0	0	0	0	0	0	0
	Description of dystonia	right writer's cramp + axial dystonia (head and trunk)	segmental right upper limb	-	-	doubt of mild dystonia at age of 21: right hand, no dystonia at 26		-	focal left hand, hand like a tulip		-	-	-	-	-	0	mild dystonic posturing on hands						focal	retrocollis				no	0	(neck and striatal toes)		hands	0	0	mild cervical dystonia	mild neck dystonia	mild dystonic posturing of hands	/	/	unknown	unknown	right upper limbs dystonia	/		-	-	-	-	-
	Chorea	0	0	0	0	0	0	0	0	0	0	0	0	0	0	0	0	0	0	0	0	0	0	0	0	0	0	0	0	0	0	0	0	0	0	0	0	1	1	unknown	unknown	0	0	0	1	0	0	1	0
	Description of chorea	-	-	-	-	-	-	-	-		-	-	-	-	-	0							0	0	0	0	0	no	0				0	0	no	no	no	transient chorea of hands from 5 to 7 years of age	/	unknown	unknown		/		fingers, mild	-	-	choreatic dyskinesia of left hand age 12	-
Sensation	Impaired vibration UL	0	0	0	0	0	unknown	unknown	unknown	0	unknown	unknown	0	0	0	0	0	0	unknown	unknown	unknown	1	0	0	0	0	0	no	0	0	0	0	0	0	0	0	0	0	unknown	unknown	unknown	0	unknown	unknown	0	0	0	0	unknown
	Impaired vibration LL	0	0	0	0	1	unknown	unknown	unknown	0	unknown	unknown	0	0	0	0	0	0	unknown	unknown	unknown	unknown	0	1	0	0	0	no	0	1	0	0	0	0	0	0	0	0	unknown	unknown	unknown	0	unknown	unknown	0	0	0	0	unknown
	Positive Romberg sign (sway increase by >10 cm or falling)	1	0	1	0	unknown	unknown	unknown	unknown	unknown	0	0	0	0	0	1	1	1	unknown	unknown	0	0	0	0	0	0	0	no	unknown	0	0	0	0	0	0	0	0	0	unknown	unknown	unknown	0	unknown	unknown	0	0	0	0	unknown
Scores and Course	Course of SDFS [0-7, see legend below] (may also be reconstructed from charts!)	SDFS 2 (last examination only)	2 (15yrs), 1 (17-31yrs)	6 (54yrs), 3 (56yrs)	2 (horse riding)	3 (21), 2 (24), 3 (26) after SLE age 26!	2 (44), 2 (46), 2 (47)	2 (38)	2 (31)	4 (44)	SDSF 2 (6 yrs), SDSF 2 (12 yrs)	SDSF 1 (6 yrs)	SDSF 2 (15 yrs)	SDSF 1	SDSF 2	SDFS 5 at ages 63 and 69	2 remained constant in follow ups for 5 years	2	SDFS 2 (2, 6, 11 and 13 years), 2 (14.5)	SDFS 2 (2, 5 and 8 years)	SDFS 0 (4 years); 2 (5years); 2 (14 years)	SDFS 0 (6 years); 2 (8 years); 2 (25 years)	SDFS 2 (age 9 yrs)	SDFS 2 (age 25 yrs), SDFS 3 (age 47 yrs)	2 (13y)	2 (10y)	2	unknown	6 (16)	SDFS 3 (69)	SDFS 3 (45)	SDFS 2 (32), SDFS 3 (40)	2 (29y)	2 (24y)	2 from the age of 13y, 2(27y)	2(8y), 1-2(38)	1(5y), 2(since 7, 5y, unchanged)	3(4y), 3(15y)	7 (3)	3 (34)	3 (31)	2; 5(18y); 4(21y)	1-2 (15)	2 (7y)	SDFS 3 (16), SDFS 3 (19 yrs)	SDFS 2 (15 yrs), SDFS 2 (18 yrs)	2 (8)	SDFS 2 (11, 12, 14, 15 and 16 yrs)	SDFS 1 (14) SDFS 2 (17)
	Course of SARA (by examination)	SARA 8 (last examination only)	6 (30yrs), 2 (31)	17 (54yrs), 12 (56yrs)	unknown	13 (21), 14 (24), 13 (25), all before SLE and treatment	10 (42) 12 (44), 10 (45), 10 (46), 8,5 (47), 9 (48)	11 (38), 12 (41), - CoQ10 ON- 14 (41), 13 (42), 11,5 (43), 11,5 (44) - CoQ10 OFF - 13 (45) Subscore Dysarthrie 2 -> Behandlung 1 -> Behandlungssopp 2	unknown	12 (45 years)	unknown	unknown	7	6	10	19 at 66 yrs, 21 at 69 yrs	unknown	unknown	unknown	unknown	unknown	13/40 (25 years)	12 (9 yrs), new rater rome: 10 (10),CoQ10 9 (11)	17 (53 yrs)	10 (13y), 9 (14)	11,5 (10y) 13.5 (11)	14,5 (7y), 15 (8)	unknown	unknown	SARA 9 (69)	SARA 7 (45)	SARA 17 (age 40)	6 (29y)	4 (24y)	9.5(26y), 6.5 (28)	14 (38)	10 (34)	15 (4), 15 (15)	unknown	7 (34) , 7 (35)	10 (31), 9 (32)	unknown	unknown	15.5 (20 years)	12 points (19 yrs)	6.5 points (15 yrs), 7.5 points (18 yrs)	20.5 (8)	6 points (12 yrs), 9 (14 yrs), 8.5 (15 yrs), 7.5 (16 yrs)	unknown
	Age of first walking aid (by history)	0	0	45	0	0	0	0	0	43	0	0	0	0	0	62	0	0	0	0	0	0	0	0	0	0	0	0	unknown	0	44 (stick occassionally)	unknown	0	0	0	0	0	0	never walked	0	0	0	0	0	0	0	0	0	0
	Age at first wheelchair use (by history)	0	0	54	0	0	0	0	0	0	0	0	0	0	0	0	0	0	0	0	0	0	0	0	0	0	0	0	16	0	0	0	0	0	0	0	0	0	never walked	0	0	0	0	0	0	0	0	0	0
	Age at death	0	0	0	0	0	0	0	0	0	0	0	0	0	0	0	0	0	0	0	0	0	0	0	0	0	0	0	17	0	0	0	0	0	0	0	0	0	unknown	0	0	0	0	0	0	0	0	0	0
Muscle biopsy	Muscle histology/ ICH	not done	Mild mitochondrial changes, nonspecific type II fiber atrophy	Mild mitochondrial changes, myopathy with very marked type II fibre atrophy, minimal neurogenic atrophy, marked microangiopathy	COX- fibers, lipid accumulation	normal	yes (deltoid): normal	not done	unknown	some cox negative fibers,no RRF	not done	not done	not done	not done	not done	mild mitochondrial myopathy with RRF and COX- fibers	mitochndrial proliferation, SDH+, COX- fibres,	not done	Not done	Not done	not done	normal	not done	not done	n.d	yes, mild	n.d	yes	yes, normal	0	0	muscle histology normal	NA	NA	NA	NA	NA	no signs of mitochondrial dysfunction	unknown	normal but few angle fibers	normal	NA	NA	ragged red fibers with dramatic increase of mitochondria	not done	not done	not done	not done	not done
	Respiratory chain analysis in muscle	not done	Partial COX deficiency	Mitochondrial myopathy with focal cytochrome C oxydase deficiency	deficiency	normal	normal	-	unknown	normal	not done	not done	not done	not done	not done	normal	normal	not done	Not done	Not done	not done	normal	not done	not done	n.d	yes, mild	n.d	yes, normal	yes, normal	0	0	not done	NA	NA	NA	NA	NA	unknown	unknown	normal in muscle but complex IV activity in the lower limit range	not done	NA	NA	decreased I+III and II+III activity	not done	not done	not done	not done	not done
	CoQ10 deficiency in muscle	not done	22.38mcg/g tissue (2 SD below mean)	14.54mcg/g tissue (3.5 SD below mean)	1	not done	not done	-	unknown	not done	not done	not done	not done	not done	not done	47 nmol/g Protein (Norm 122-519 nmol/g).	normal	not done	Not done	Not done	not done		not done	not done	n.d	yes, mild	n.d	yes, 0.2 umol/g muscle (range controls: 8-80)	yes: 1 umol/g muscle (range controls: 8-80)	0	0	not done	NA	NA	NA	NA	NA	NA	unknown	unknown	unknown	NA	NA	decreased in muscle, normal in fibroblasts	not done	not done	not done	not done	not done
MRI	Cerebellar atrophy	vermis atrophy	0	cerebellar atrophy of the vermis and hemispheres	cerebellar atrophy	yes (moderate at 21 and severe at 24)	yes (moderate-severe at 47): vermis and hemisphere	yes (severe cerebellar vermis and hemispheric atrophy at age of 34)	yes (moderate cerebellar atrophy)	unknown	0	unknown	minimal	mild cerebellar atrophy	cerebellar vermian atrophy	marked pancerebellar atrophy	cerebellar atrophy	unknown	yes, vermis>hemisphere	yes, vermis>hemisphere	yes (Vermis+hemispheres)	yes (Vermis+hemispheres)	0	yes, vermis	mild vermis and hespheres atrophy	mild vermis atrophy	hemishere atrophy	yes	yes	marked pancerebellar atrophy	mild atrophy of the cerebellar vermis	pancerebellar atrophy	Marked vermian atrophy (MRI,29y)	pancerebellar atrophy (MRI, 24y)	marked vermian atrophy (MRI, 26y)	cerebellar atrophy (TDM, 8y and MRI, ??y)	vermian atrophy (MRI, 12y)	cerebellar atrophy	unknown	yes	yes	vermian atrophy (7y)	vermian atrophy	yes (7.5 years)	vermis and hemispheres	pancerebellar and superior peduncle	mild vermal atrophy	mild pancerebellar atrophy	yes, unspeficied
	Cerebral atrophy	0	0	0	0	0	0	0	0	0	0	unknown	0	0	mild parietal atrophy	mild cortical atrophy	0	unknown	0	0	0	0	0	0	0	0	0	yes	0	0	0	0	0	0	0	0	0	0	unknown	unknown	unknown	0	0	0	0	0	0	0	unknown
	Brainstem atrophy	0	0	0	0	0	0	0	unknown	0	0	unknown	0	0	0	0	0	unknown	0	0	0	0	0	0	0	0	0	0	0	0	0	0	0	0	0	0	unknown	0	unknown	unknown	unknown	0	0	0	atrophy of pons	0	0	0	unknown
	Stroke-like abnormalities	0	0	0	0	yes (symptomatic stroke like episode after exacerbation of new onset occipital lobe epilepsia with multiple seizures and 2 secondary generalized seizure the day of SLE, patient didn't have antiepileptic medication, left cortical occipital lobe lesion in Diffusion and Flair with normal ADC at day 0 and reduced ADC at control at day 1 with augmented diameter of PCA at lesion side, no spectroscopy d…	0	0	unknown	yes (at 42:right occipito temporal stroke like lesion,lowADC,hyperperfusion, extenions of this lesionat1 month, normal spectroscopy at 1 month of the episode, but only in the lesion, 2nd SLE: 43 years: left occipital, hyperperfusion ASL, ADC restriction, high lactates within the lesion, normal lactate on the controlateral side	0	unknown	0	0	0	0	0	unknown	0	0	0	0	0	0	0	0	0	0	0	0	0	0	0	0	0	yes, once at 34y	0	0	unknown	unknown	unknown	yes at 14y	0	0	0	0	0	0	unknown
	Thin corpus callosum	0	0	0	0	0	0	0	unknown	unknown	0	unknown	0	0	0	0	0	unknown	1	0	0	0	0	0	0	0	0	0	0	0	0	0	0	0	0	0	unknown	0	unknown	unknown	unknown	0	0	0	0	0	0	0	unknown
	Basal ganglia involvement	0	0	0	0	0	0	0	unknown	0	0	unknown	0	0	0	0	0	unknown	0	0	0	0	0	0	0	0	0	0	0	0	0	0	0	0	0	0	unknown	0	unknown	unknown	unknown	0	0	0	0	0	0	0	unknown
	T2/FLAIR abormalities brainstem/cerebellum	0	0	0	0	driscription of stripes hypoT2 brain stem (pons) at age of 21	0	0	unknown	0	0	unknown	0	0	0	0	0	unknown	0	0	0	0	0	0	0	0	0	0	0	0	0	0	0	0	0	0	unknown	0	unknown	unknown	unknown	0	0	0	mild T2 hyperintensities	0	0	0	unknown
	Other	-	-	-	-	-	-	-	-	-	-	-	-	-	thin cervical spinal cord	some periventricular WML (all at age 57)	-	-	large Virchow spaces	-	-	-	-	-	-	-	-	-	-	more likely small vessel disease (age)	-	-	-	-	-	-	-	-	-	-	-	-	-	-	-	-	-	-	arachnoid cyst
	Centralized review by independent raters					1					1		1	1	1				1	1	1				1	1		1	1																1	1		1
Laboratory	CK elevation	0	unknown	unknown	0	0	312 U/l	0	unknown	0	0	unknown	0	0	unknown	0	unknown	unknown	0	unknown	0	unknown	0	0	unknown	unknown	unknown	0	0	unknown	unknown	0	unknown	unknown	unknown	unknown	unknown	unknown	unknown	unknown	unknown	unknown	unknown	1	unknown	0	0	unknown	unknown
	Lactate elevation (serum)	no	no	5.2mmol/L (0.5-2)	no	unknown	no	no	unknown	no	no	unknown	no	3.32 mmol/L	no	0	unknown	unknown	no	unknown	no	unknown	no	not done	unknown	unknown	unknown	no	no	unknown	unknown	unknown	no	unknown	unknown	unknown	normal	no	normal	normal	normal	normal	normal	increased	6.4 mmol/l	not done	normal	no	0
	Lactate elevation (CSF)	unknown	unknown	unknown	unknown	unknown	unknown	unknown	unknown	no	unknown	unknown	not done	unknown	unknown	unknown	unknown	unknown	no	unknown	unknown	unknown	not done	not done	unknown	unknown	unknown	no	no	unknown	unknown	unknown	unknown	unknown	unknown	unknown	normal	unknown	normal	normal	normal	normal	normal	unknown	unknown	not done	not done	unknown	not done
	Low coenzyme Q10 (serum)	unknown	unknown	unknown	unknown	unknown	unknown	unknown	unknown	unknown	unknown	unknown	unknown	unknown	unknown	unknown	0	unknown	unknown	unknown	unknown	unknown	unknown	unknown	unknown	unknown	unknown	unknown	unknown	unknown	unknown	unknown	unknown	unknown	unknown	unknown	unknown	unknown	yes (0.43 μM, N=1.2 μM)	unknown	unknown	unknown	unknown	unknown	unknown	unknown	unknown	unknown	unknown
	Total cholesterol abnormality	0	unknown	unknown	unknown	0	normal 4.22	0	unknown	yes 2,36 g/L	unknown	unknown	0	0	0	unknown	increased 6.5 mmol/L	unknown	unknown	unknown	yes (5,7 mmol/l)	unknown	0	0	unknown	0	0	0	0	unknown	unknown	unknown	unknown	unknown	no (5.03 mM (4.14<n<6.73))	normal	unknown	unknown	unknown	unknown	unknown	normal	increased (5.49 (N<4.77))	unknown	no (167 mg/dl)	yes (low levels, 109 mg/dl)	0	elevated (196 mg/dl)	not done
	LDL cholesterol abnormality	no	unknown	unknown	unknown	no	normal	no	unknown	1,69 g/l	unknown	unknown	0	0	0	unknown	4.5 mmol/L	unknown	unknown	unknown	yes, (3,73 mmol/l)	unknown	not done	not done	unknown	no	no	no	no	unknown	unknown	unknown	unknown	unknown	normal	unknown	unknown	unknown	unknown	unknown	unknown	unknown	unknown	unknown	no (97 mg/dl)	not done	mild elevation (112mg/dl)	no (101 mg/dl)	not done
	HDL cholesterol	no	unknown	unknown	unknown	no	normal	no	unknown	unknown	unknown	unknown	no	87 mg/dl	no	unknown	2.0 mmol/L	unknown	unknown	unknown	no	unknown	not done	not done	unknown	no	no	no	no	unknown	unknown	unknown	unknown	unknown	elevated 0.75	unknown	unknown	unknown	unknown	unknown	unknown	unknown	unknown	unknown	40 mg/dl	not done	no	49 mg/dl	not done
	Triglycerides elevation	no	unknown	unknown	unknown	no	unknown	no	unknown	unknown	unknown	unknown	no	no	no	unknown	1.2 mmol/L	unknown	unknown	unknown	yes, (1,7 mmol/l)	unknown	not done	not done	unknown	no	no	no	no	unknown	unknown	unknown	unknown	unknown	unknown	unknown	unknown	unknown	unknown	unknown	unknown	unknown	unknown	unknown	no (128 mg/dl)	normal (58 mg/dl)	no	no (89 mg/dl)	not done
	Other observation(s), e.g. apolipoproteinemia	no	-	Low free (27mcmol/L) and total (38mcmol/L) carnitine	-	-	/	-	normal AFP		-	-	no	-	-	MCV 99,1 fl (80,0-95,5), MCH 33,6 pg (26,1-32,6)							not done	not done									/	unknown	/		/	unknown	unknown			unknown	unknown	unknown	-	reduced apolipoprotein B (42mg/dl)		-	-
Neurophysiology	Nerve conduction studies	normal	normal	not done	normal	normal	isolated distal latency lower limbs left common peroneal nerve (5,8) and tibial nerve (6,5 and 8,3)	normal	unknown	unknown	normal	not done	not done	not done	not done	normal	not done	not done	normal	not done	normal	normal	not done	unknown	not done	normal	normal	normal	normal sensory and motor	not done	not done	not done	not done	not done	normal	unknown	unknown	normal	unknown	normal	normal	normal	normal	unknown	not done	normal	reduced CMAP of left peroneal, otherwise normal	normal	not done
	EMG	not done	normal	not done	normal	normal	normal	normal	unknown	probably myogenic (no details)	normal	not done	normal	not done	normal	not done	not done	not done	normal	not done	abnormal (chronic denervation in distal muscles)	normal	not done	unknown	not done	normal	normal	normal	not done	not done	not done	not done	not done	not done	normal	unknown	unknown	normal	unknown	normal	normal	normal	normal	unknown	not done	not done	not done	not done	not done
	Motor evoked potentials	not done	not done	not done	not done	not done	not done	not done	unknown	not done	not done	not done	not done	not done	prolonged LL	not done	not done	not done	not done	not done	not done	not done	not done	unknown	not done	not done	not done	normal	normal	not done	not done	not done	not done	not done	not done	unknown	unknown	not done	unknown	unknown	not done	not done	not done	unknown	not done	not done	not done	normal	not done
Treatment Effects	Coenyzme Q10	not done	Resolution of tremor and improvement in dystonia of the limbs	Significant improvement in gait appendicular ataxia	no effect	started 2 months after SLE, which resolved, but ataxia unchanged	improvement of tremor (proven by electrophysilogical investigations of tremor: tremor disappeared at finger nose test and manœuvre de Bretteur)	improvement of dysarthria	not done	no effect	no effect	not done	improved tremor	improved tremor	improved	just started	improved balance	slight improvement in epilepsy	no initial apparent effect but after stop: fatigue and falls; improvement of muscle weakness with reintroduction of Coenzyme Q10	not done	not done	not done	improvment in stability	not done	improved balance	no effect	no effect	no effect	no effect	coQ10 since 5 years - more energetic, mentally quicker	not done	not done	NA	NA	ubidecarenon improved SARA!	not done (anorexia)	not done (diarrhea, withdrawn)	yes, no effect	ubidecarenon, no clear improvement	ubidecarenon, SARA unchainged	ubidecarenon, no clear improvement	ubidecarenon, no effect	NA	no effect	not done	not done	pending evaluation of treatment	normal	not done
	Maximum dose of coenzyme Q10	-	800mg a day at age ~30	1200mg a day	300 mg/d for 6 months	3 x 100 mg	300 mg/day after assessment at age 44	300 mg/d	-	unknown	2x300mg	-	-	1250 mg (5x250 mg in the morning)	1250 mg (5x250 mg in mornings)	100 mg/day just started	500 mg/day	500 mg/day	200 mg after SDFS age 13				10 mg/kg	not done	10 mg/kg/day	10 mg/kg/day	10 mg/kg/day	300 mg x 2/day	400 mg dayly	3dd 100 mg			/	/	100mgx3/d	not done (3x100 mg /d according to paper)	not done (3x100 mg /d according to paper)	400mg/twice a day	40mg/kg/d	400 mgx3/d	400 mgx3/d	175mgx2/d	/	unknown	-	-	400 -> 1200 mg/d	-	-
	Other	botulinium toxin injections, improvement of writer's cramp, axial dystonia (head and trunk) and head tremor	-	-	Lamotrigine effective seizure control	Lamotrigine, efficient on occipital lobe seizures	Propanolol 3 x 20 mg			L-Arginine					Rivotril (2.5 mg/1 mL drop)								not done	not done				Keppra 1000 + 1500 mg/die
Other	Other Interesting Observations	Artane and levodopa (250mg) have been proposed separatly to treat dystonia, no effect reported	-	-	Primary HPT due to adenoma	moderate pes cavus, steatosis hepatis	neuropsychological investigation at the age of 45: impaired working memory, diminished mental flexibility, visual memory impairment, impaired speed of execution tasks, several EEGs normal	-	-	EEG:normal at 9 days after SLS,has a brother living abroad who probably had a stroke like episode with visual symptomas at 16	none	EEG abnormality	older brother had epileptic attacks for several times, although he does not carry ADCK3 mutation	Present Status: impairment in balance, hand tremor (decreased), impairment in hand writing, slow speech	Present Status: impairment in balance, hand tremor (decreased), impairment in hand writing, slow speech								not done	not done						sister in nursing home with mental retardation (IQ60-70), ataxia, and 'macula degeneration'; never seen by us		1. Sort of relapsing remitting course in the initial stages of ataxia (adolesence) and 2. some functional overlayer	/	/	/	EEG: bioccipital spikes (32 years)	endocochlear hearing impairment (BEAR threshold 40dB both ears), congenital strabismus, amblyopia, EEG: left parieto-occipital spikes (23 and 25 years)	/	microcephaly (OFC -3,5 SD at 4y), EEG: altered background activity	EEG: normal background + focal epileptic activity, psychotic troubles	EEG: normal background + focal epileptic activity, psychotic troubles	left hemiparesis after the stroke-like episode (14 years), transient gastrostomy (15-21y)	/		-	brother: epilepsy with absences and grand-mal seizures , no work-up	-	sister died age 11 (albinism, "metbolic disease", "disturbed brain development")	-
[truncated: 11 more columns]
